# Supplementary material for: Metacell-based differential expression analysis identifies cell type specific temporal gene response programs in COVID-19 patient PBMCs
Source: NPJ Syst Biol Appl. 2024 Apr 5;10:36. doi: 10.1038/s41540-024-00364-2 (PMC10997786; doi:10.1038/s41540-024-00364-2)
Supplement: Supplementary file 2 — Supplementary Tables [file 41540_2024_364_MOESM2_ESM.xlsx]

## Sheet: S1
Supplementary Table 1: Summary of the average expression standard deviation across cell types
	Time Point (Days After Symptom Onset)	3	7	9	10	13	15	16	22	25	28	Mean
sMetacells	All Cell Types	0.139	0.142	0.143	0.137	0.133	0.14	0.135	0.141	0.115	0.155	0.138
	Cytotoxic CD8 T cells	0.0827	0.086	0	0.071	0.074	0.068	0.081	0.063	0.078	0	0.06
	Naïve T cells	0.09	0.093	0.081	0.076	0.073	0.082	0.074	0.086	0.073	0.119	0.085
	NKs	0.112	0.104	Na	0.076	0.087	0.064	0.099	0.073	0	0	0.068
	MAIT	0	0	0	0.099	0.084	0	0.078	0.069	Na	0	0.037
	Activated CD4 T cells	0	0	0	0.07	0.069	0.06	0.079	0.068	0.064	0.11	0.052
	Naïve B	0.097	0	0	0.114	0.101	0.072	0.09	0.131	0.083	0.096	0.078
	Plasma	0	0.115	0	0.094	0.09	0.093	0.105	0.096	0.073	0.091	0.076
	Memory B	0.097	0	0	0.119	0.117	0.093	0.1	0.118	0.062	0.12	0.082
	XCL+ NKs	0	0	Na	0.105	0.112	0.081	0	0.102	0	0	0.044
	Cycling T cells	0	0	0	0.125	0.113	0.096	0.105	0.095	Na	0	0.059
rMetacells	All Cell Types	0.049	0.049	0.044	0.049	0.05	0.051	0.053	0.049	0.048	0.049	0.049
	Cytotoxic CD8 T cells	0.043	0.043	0.026	0.047	0.047	0.047	0.051	0.048	0.04	0.047	0.044
	Naïve T cells	0.043	0.042	0.035	0.045	0.047	0.043	0.049	0.044	0.044	0.046	0.044
	NKs	0.044	0.044	0.029	0.046	0.048	0.047	0.051	0.049	0.042	0.048	0.045
	MAIT	0.039	0.039	0.032	0.046	0.047	0.041	0.043	0.047	0.037	0.044	0.042
	Activated CD4 T cells	0.04	0.036	0.031	0.045	0.047	0.044	0.041	0.046	0.043	0.046	0.042
	Naïve B	0.042	0.034	0.03	0.044	0.046	0.045	0.018	0.042	0.036	0.042	0.038
	Plasma	0.03	0.03	0.03	0.039	0.044	0.039	0.04	0.042	0.041	0.041	0.038
	Memory B	0.041	0.006	0.024	0.044	0.045	0.047	0.032	0.046	0.045	0.044	0.037
	XCL+ NKs	0.037	0.039	Na	0.044	0.047	0.045	0.045	0.051	0.042	0.042	0.043
	Cycling T cells	0.014	0.033	Na	0.045	0.049	0.048	0.035	0.043	0	0.034	0.033

## Sheet: S2
Supplementary Table 2: Summary of the numbers of patient samples, single cells, and SEACells-generated sMetacells
A	Time Point (Days After Symptom Onset)	3	7	9	10	13	15	16	22	25	28	Total
	# Samples(patients)	1	2	1	2	3	1	2	2	1	1	16(5)
	# Cells	1240	1512	528	5433	4627	2877	3267	4272	1488	531	25775
B	Naïve T cells	4	3	2	12	12	4	8	9	6	4	64
	Activated CD4 T cells	1	1	1	3	5	2	3	3	2	2	23
	NKs	4	4	0	6	4	3	5	5	1	1	33
	Naïve B cells	3	1	1	4	3	3	2	6	2	2	27
	MAIT cells	1	1	1	5	4	1	2	3	0	1	19
	Cytotoxic CD8 T cells	2	3	1	7	4	3	4	5	3	1	33
	Memory B cells	2	1	1	6	6	6	3	7	2	3	37
	Cycling T cells	1	1	1	6	5	4	3	2	0	1	24
	XCL+ NKs	1	1	0	3	3	2	1	4	1	1	17
	Plasma cells	1	3	1	10	8	6	5	3	2	2	41
	Monocytes	0	1	1	1	1	1	1	7	0	1	14
	Stem cells	0	0	0	2	1	1	1	1	0	0	6
	Megakaryocytes	0	0	0	1	0	2	0	0	0	0	3
	Cycling Plasma	0	0	0	4	2	1	1	2	1	0	11
	DCs	0	0	0	0	2	1	1	3	0	1	8
	Total # sMetacells	20	20	10	70	60	40	40	60	20	20	370

## Sheet: S3
Supplementary Table 3: All genes deemed statistically significant using maSigPro by cell type and used for downstream analysis
Pattern	Cell Type	Gene	-log(FDR)	R2
Decreasing, Decelerating	Activated CD4 T	ABCA6	5.24692	0.70125
Increasing, Accelerating	Activated CD4 T	AC004893.11	4.97781	0.682152
Increasing, Accelerating	Activated CD4 T	AHR	4.7437	0.591383
Increasing, Accelerating	Activated CD4 T	AHSP	3.58569	0.562044
Decreasing, Constant	Activated CD4 T	ALKBH3	3.81311	0.502226
Decreasing, Accelerating	Activated CD4 T	APOA1BP	4.78696	0.595135
Decreasing, Accelerating	Activated CD4 T	ARL6IP5	4.39537	0.55994
Increasing, Accelerating	Activated CD4 T	ARSA	3.56295	0.559744
Decreasing, Decelerating	Activated CD4 T	BAG2	5.03714	0.686465
Increasing, Accelerating	Activated CD4 T	C9orf85	3.64393	0.567878
Increasing, Accelerating	Activated CD4 T	CALU	4.0362	0.52513
Minima	Activated CD4 T	CCNI	3.94311	0.596643
Minima	Activated CD4 T	CDK9	3.7161	0.574999
Increasing, Accelerating	Activated CD4 T	CLPTM1L	4.66254	0.658221
Decreasing, Decelerating	Activated CD4 T	CTD-2145A24.5	3.46086	0.549272
Decreasing, Decelerating	Activated CD4 T	CTD-3088G3.8	3.94244	0.596581
Increasing, Accelerating	Activated CD4 T	CWC22	4.45495	0.641487
Increasing, Decelerating	Activated CD4 T	EEF2	3.39075	0.541938
Increasing, Decelerating	Activated CD4 T	EIF3H	3.9243	0.594893
Decreasing, Decelerating	Activated CD4 T	FAM65C	3.4448	0.547603
Decreasing, Decelerating	Activated CD4 T	GPC2	4.05865	0.607233
Decreasing, Decelerating	Activated CD4 T	GRN	4.43563	0.639888
Maxima	Activated CD4 T	HERC3	3.37309	0.540071
Maxima	Activated CD4 T	HNRNPK	4.2073	0.620449
Increasing, Accelerating	Activated CD4 T	HSPBP1	3.53236	0.556633
Decreasing, Constant	Activated CD4 T	ICAM2	4.14447	0.535887
Decreasing, Decelerating	Activated CD4 T	IFIT1	4.19511	0.619382
Decreasing, Decelerating	Activated CD4 T	IGHV3-7	3.80954	0.584046
Decreasing, Decelerating	Activated CD4 T	IGHV3-72	4.12747	0.613408
Decreasing, Decelerating	Activated CD4 T	IGLV6-57	5.02308	0.685449
Decreasing, Constant	Activated CD4 T	IRF7	3.83399	0.504413
Decreasing, Decelerating	Activated CD4 T	ISG15	3.45172	0.548323
Decreasing, Constant	Activated CD4 T	ISG20	5.15053	0.625389
Decreasing, Decelerating	Activated CD4 T	KB-1460A1.5	3.74499	0.577817
Decreasing, Constant	Activated CD4 T	KIF1B	5.69198	0.666445
Decreasing, Accelerating	Activated CD4 T	LINC00861	4.0289	0.604534
Decreasing, Decelerating	Activated CD4 T	LMTK2	4.72102	0.662792
Decreasing, Constant	Activated CD4 T	LTB	5.25042	0.633314
Decreasing, Constant	Activated CD4 T	MX1	4.08826	0.530331
Decreasing, Decelerating	Activated CD4 T	MX2	5.10647	0.691431
Increasing, Accelerating	Activated CD4 T	NDUFB7	3.85176	0.58807
Decreasing, Decelerating	Activated CD4 T	NDUFB9	4.46388	0.642224
Decreasing, Decelerating	Activated CD4 T	PAWR	5.19327	0.697536
Increasing, Accelerating	Activated CD4 T	PLEKHA2	3.65842	0.569317
Minima	Activated CD4 T	PTAFR	3.4952	0.552823
Decreasing, Accelerating	Activated CD4 T	REV1	3.76967	0.58021
Decreasing, Decelerating	Activated CD4 T	RP1-187B23.1	3.80356	0.583472
Decreasing, Decelerating	Activated CD4 T	RP11-434B12.1	3.68424	0.57187
Decreasing, Decelerating	Activated CD4 T	RP11-47I22.2	3.65137	0.568617
Decreasing, Decelerating	Activated CD4 T	RP11-573D15.2	3.54998	0.558427
Decreasing, Decelerating	Activated CD4 T	RP11-96L14.7	4.78625	0.667819
Minima	Activated CD4 T	RPGR	3.80428	0.583541
Increasing, Decelerating	Activated CD4 T	RPL27A	4.03125	0.604747
Increasing, Constant	Activated CD4 T	RPL34	5.78674	0.673167
Increasing, Constant	Activated CD4 T	RPL39	4.22632	0.543867
Increasing, Decelerating	Activated CD4 T	RPL4	4.53083	0.647697
Increasing, Accelerating	Activated CD4 T	RPS21	4.62554	0.580964
Increasing, Accelerating	Activated CD4 T	RPS28	4.14812	0.536246
Increasing, Decelerating	Activated CD4 T	RPS3A	4.40328	0.637196
Increasing, Decelerating	Activated CD4 T	RPS6	5.41002	0.712262
Decreasing, Decelerating	Activated CD4 T	RSAD2	3.81683	0.584743
Increasing, Accelerating	Activated CD4 T	SELENBP1	3.37536	0.540311
Decreasing, Constant	Activated CD4 T	SIAH2	4.74144	0.591186
Decreasing, Decelerating	Activated CD4 T	SIPA1L3	5.73418	0.732957
Increasing, Accelerating	Activated CD4 T	SLC4A1	3.73704	0.577043
Increasing, Accelerating	Activated CD4 T	SMG5	3.92004	0.594495
Decreasing, Accelerating	Activated CD4 T	SSR2	3.36601	0.539321
Increasing, Accelerating	Activated CD4 T	SUCLG2	5.24918	0.633216
Minima	Activated CD4 T	TBX19	3.60134	0.563619
Maxima	Activated CD4 T	TC2N	3.36965	0.539706
Decreasing, Decelerating	Activated CD4 T	TMOD1	3.90572	0.511856
Increasing, Accelerating	Activated CD4 T	TNFRSF13C	3.52283	0.555658
Increasing, Decelerating	Activated CD4 T	TPT1	4.60653	0.653784
Decreasing, Decelerating	Activated CD4 T	TRAM2-AS1	4.05388	0.606801
Decreasing, Decelerating	Activated CD4 T	TWSG1	5.88923	0.742322
Increasing, Accelerating	Activated CD4 T	UBE3C	5.17573	0.696312
Minima	Activated CD4 T	UHMK1	3.42194	0.545216
Decreasing, Decelerating	Activated CD4 T	VNN2	4.573	0.651101
Maxima	Activated CD4 T	VPS13B	3.53603	0.557007
Decreasing, Decelerating	Activated CD4 T	VWA5A	3.86315	0.589148
Decreasing, Decelerating	Activated CD4 T	WDPCP	3.44385	0.547503
Decreasing, Accelerating	Activated CD4 T	WIPF1	5.04733	0.617029
Maxima	Activated CD4 T	ZC3H14	4.27981	0.626734
Decreasing, Decelerating	Activated CD4 T	ZFYVE26	4.07563	0.529075
Decreasing, Decelerating	Activated CD4 T	ZMYM3	3.81912	0.584962
Decreasing, Decelerating	Activated CD4 T	ZNF22	3.68716	0.572157
Decreasing, Decelerating	Activated CD4 T	ZNF326	3.73216	0.576568
Minima	Cytotoxic CD8 T	2024-03-01	5.78666	0.58864
Increasing, Decelerating	Cytotoxic CD8 T	BCR	4.96603	0.533414
Decreasing, Decelerating	Cytotoxic CD8 T	CTAGE1	4.86165	0.525878
Decreasing, Decelerating	Cytotoxic CD8 T	CX3CR1	5.85899	0.593181
Increasing, Accelerating	Cytotoxic CD8 T	DNAJC27	5.92195	0.538039
Increasing, Accelerating	Cytotoxic CD8 T	DUSP6	5.6992	0.522892
Increasing, Decelerating	Cytotoxic CD8 T	EEF2	5.47565	0.568524
Decreasing, Decelerating	Cytotoxic CD8 T	EHD4	6.20587	0.614277
Decreasing, Constant	Cytotoxic CD8 T	EPSTI1	6.8298	0.595135
Decreasing, Decelerating	Cytotoxic CD8 T	IFI16	4.66828	0.511594
Decreasing, Constant	Cytotoxic CD8 T	IFI44L	6.65696	0.584817
Decreasing, Decelerating	Cytotoxic CD8 T	IFIT1	7.66532	0.691696
Decreasing, Decelerating	Cytotoxic CD8 T	IFIT3	5.61888	0.577907
Decreasing, Decelerating	Cytotoxic CD8 T	IGLV2-23	8.14348	0.713515
Decreasing, Decelerating	Cytotoxic CD8 T	ISG15	8.18398	0.715291
Decreasing, Decelerating	Cytotoxic CD8 T	ISG20	4.88458	0.527544
Decreasing, Decelerating	Cytotoxic CD8 T	LY6E	5.92185	0.597089
Decreasing, Constant	Cytotoxic CD8 T	MX1	6.61805	0.58246
Decreasing, Decelerating	Cytotoxic CD8 T	NBPF3	5.49112	0.569547
Increasing, Accelerating	Cytotoxic CD8 T	NR4A2	8.44803	0.680392
Decreasing, Constant	Cytotoxic CD8 T	OAS2	6.67723	0.58604
Decreasing, Decelerating	Cytotoxic CD8 T	PARP9	5.53453	0.572406
Decreasing, Decelerating	Cytotoxic CD8 T	PAWR	6.33551	0.621877
Increasing, Constant	Cytotoxic CD8 T	RPL27	5.44614	0.505109
Increasing, Constant	Cytotoxic CD8 T	RPL30	5.82944	0.531805
Increasing, Constant	Cytotoxic CD8 T	RPL34	5.6655	0.520559
Increasing, Constant	Cytotoxic CD8 T	RPL4	5.44387	0.504947
Increasing, Accelerating	Cytotoxic CD8 T	RPLP2	6.25732	0.55998
Decreasing, Decelerating	Cytotoxic CD8 T	RPP40	5.01511	0.536917
Increasing, Decelerating	Cytotoxic CD8 T	RPS15A	4.62454	0.508304
Increasing, Decelerating	Cytotoxic CD8 T	RPS23	6.07789	0.548368
Increasing, Constant	Cytotoxic CD8 T	RPS27	6.64812	0.584283
Increasing, Decelerating	Cytotoxic CD8 T	RPS6	5.7771	0.528242
Increasing, Accelerating	Cytotoxic CD8 T	RPS8	7.5508	0.635556
Decreasing, Decelerating	Cytotoxic CD8 T	RSAD2	5.30833	0.557298
Decreasing, Decelerating	Cytotoxic CD8 T	SOGA1	7.31542	0.674684
Decreasing, Constant	Cytotoxic CD8 T	SPAG7	5.92392	0.538171
Minima	Cytotoxic CD8 T	STRA13	5.04042	0.538712
Minima	Cytotoxic CD8 T	TANC2	5.50973	0.570775
Decreasing, Decelerating	Cytotoxic CD8 T	TYMP	6.66577	0.640569
Decreasing, Constant	Cytotoxic CD8 T	XAF1	7.97982	0.657713
Decreasing, Decelerating	Memory B	EIF2AK2	5.42954	0.520691
Decreasing, Decelerating	Memory B	IFIT3	5.41571	0.519792
Decreasing, Constant	Memory B	ISG15	6.69501	0.54262
Decreasing, Decelerating	Memory B	PTGIS	8.44805	0.681539
Increasing, Constant	Memory B	RPL7	8.08237	0.617644
Decreasing, Decelerating	Memory B	USP18	5.15562	0.502575
Minima	Memory B	ZNF114	5.45667	0.52245
Decreasing, Decelerating	Naïve B	AC005363.11	5.54188	0.654716
Minima	Naïve B	ANAPC13	4.34264	0.565376
Minima	Naïve B	CYSTM1	6.06539	0.687715
Decreasing, Constant	Naïve B	DDX60L	7.52622	0.71381
Decreasing, Decelerating	Naïve B	EIF2AK2	4.16287	0.550123
Increasing, Accelerating	Naïve B	HBEGF	4.63288	0.58892
Decreasing, Constant	Naïve B	IFI44	5.69994	0.601801
Decreasing, Constant	Naïve B	IFI44L	5.87632	0.614249
Decreasing, Decelerating	Naïve B	IFIT1	5.79009	0.670775
Decreasing, Decelerating	Naïve B	IFIT3	6.56213	0.716106
Decreasing, Decelerating	Naïve B	IGKV1-17	4.50534	0.578735
Decreasing, Decelerating	Naïve B	IGLV2-18	5.93237	0.679642
Decreasing, Decelerating	Naïve B	IGLV2-23	4.93752	0.612261
Decreasing, Decelerating	Naïve B	INPP1	4.55235	0.582518
Decreasing, Decelerating	Naïve B	ISG15	7.72671	0.773
Increasing, Accelerating	Naïve B	LINC00996	5.58131	0.657318
Decreasing, Constant	Naïve B	MX1	5.05501	0.552913
Decreasing, Decelerating	Naïve B	NETO1	4.09001	0.543789
Decreasing, Decelerating	Naïve B	OAS3	4.21446	0.554554
Increasing, Decelerating	Naïve B	RPS3A	4.52601	0.580403
Decreasing, Decelerating	Naïve B	RSAD2	4.37893	0.568393
Increasing, Accelerating	Naïve B	TPT1	6.2669	0.640492
Decreasing, Constant	Naïve B	XAF1	6.56316	0.659234
Decreasing, Constant	Naïve B	ZNF439	6.21738	0.637263
Decreasing, Decelerating	Naïve B	ZNF549	4.34784	0.56581
Decreasing, Decelerating	Naïve T	CMPK2	10.056	0.531948
Decreasing, Decelerating	Naïve T	IFI44L	14.2802	0.659751
Decreasing, Decelerating	Naïve T	IFIT3	13.1483	0.629399
Decreasing, Decelerating	Naïve T	IGHV3-72	9.48686	0.511398
Decreasing, Decelerating	Naïve T	IGKV1-17	12.1438	0.600201
Decreasing, Decelerating	Naïve T	IGLV2-23	13.0448	0.626492
Decreasing, Decelerating	Naïve T	ISG15	13.3758	0.635708
Decreasing, Decelerating	Naïve T	LY6E	11.6703	0.58565
Decreasing, Decelerating	Naïve T	OASL	10.2524	0.538835
Increasing, Decelerating	Naïve T	RPL3	10.1137	0.53398
Increasing, Constant	Naïve T	RPL34	13.7367	0.614755
Increasing, Accelerating	Naïve T	RPL39	11.6196	0.549921
Increasing, Decelerating	Naïve T	RPL4	12.522	0.611453
Increasing, Constant	Naïve T	RPL7	16.3164	0.681429
Increasing, Accelerating	Naïve T	RPLP2	12.7259	0.585035
Increasing, Constant	Naïve T	RPS17	14.3983	0.633064
Increasing, Accelerating	Naïve T	RPS28	11.6607	0.551276
Increasing, Decelerating	Naïve T	RPS3A	12.7308	0.61753
Increasing, Decelerating	Naïve T	RPS6	12.368	0.60691
Increasing, Constant	Naïve T	RPS8	14.6061	0.638636
Increasing, Constant	Naïve T	TPT1	16.4417	0.684359
Decreasing, Constant	Naïve T	XAF1	13.4761	0.6073
Increasing, Accelerating	NK	AC007950.2	4.80816	0.521969
Maxima	NK	ARL6IP5	6.23398	0.615938
Increasing, Accelerating	NK	BLNK	4.58595	0.505382
Decreasing, Decelerating	NK	CMPK2	5.76606	0.587337
Increasing, Accelerating	NK	CTC-559E9.1	6.16124	0.611626
Decreasing, Constant	NK	EIF2AK2	5.39378	0.501352
Decreasing, Decelerating	NK	EPSTI1	5.65357	0.580149
Decreasing, Decelerating	NK	IFI44	7.1755	0.667621
Decreasing, Decelerating	NK	IFI44L	6.95462	0.656158
Decreasing, Constant	NK	IFI6	5.56526	0.513557
Decreasing, Decelerating	NK	IFIT1	6.07726	0.606587
Decreasing, Decelerating	NK	IFIT3	5.51867	0.571364
Decreasing, Accelerating	NK	IGHA1	6.09307	0.549362
Decreasing, Decelerating	NK	IGLV2-23	5.6987	0.583048
Decreasing, Constant	NK	IRF7	6.18608	0.555404
Decreasing, Constant	NK	ISG15	9.47683	0.72517
Decreasing, Constant	NK	ISG20	10.5111	0.763946
Decreasing, Decelerating	NK	LGALS9	4.88431	0.527524
Decreasing, Decelerating	NK	LY6E	6.92753	0.654725
Decreasing, Decelerating	NK	MX1	6.32412	0.621216
Decreasing, Decelerating	NK	PARP10	5.23437	0.552243
Decreasing, Decelerating	NK	PARP12	4.70321	0.514205
Decreasing, Constant	NK	PARP9	6.01259	0.54407
Minima	NK	POLRMT	5.26865	0.554594
Increasing, Constant	NK	PPP1R15A	6.80458	0.593645
Decreasing, Decelerating	NK	RHOG	5.40509	0.563825
Decreasing, Decelerating	NK	RSAD2	6.53166	0.633093
Decreasing, Constant	NK	SHISA5	5.67135	0.520965
Minima	NK	SLC31A1	6.46	0.629035
Decreasing, Decelerating	NK	USP18	6.95335	0.656091
Decreasing, Constant	NK	XAF1	8.61029	0.687902
Increasing, Accelerating	NK	ZNF486	5.01754	0.537089
Minima	Plasma	CDK6	6.57301	0.549129
Minima	Plasma	HSPB1	6.49128	0.544642
Decreasing, Decelerating	Plasma	IFI27	6.20251	0.528424
Decreasing, Decelerating	Plasma	IFI44L	8.05964	0.623462
Decreasing, Decelerating	Plasma	ISG15	6.00526	0.517015
Increasing, Accelerating	Plasma	RP11-598F7.3	6.90276	0.566792
Decreasing, Decelerating	Plasma	USP18	6.99188	0.571445
Decreasing, Decelerating	XCL NK	BASP1	4.80467	0.794118
Decreasing, Decelerating	XCL NK	DNAJC27-AS1	5.63054	0.843095
Decreasing, Decelerating	XCL NK	EEPD1	4.89867	0.800387
Decreasing, Decelerating	XCL NK	EIF2AK2	5.49631	0.836012
Minima	XCL NK	FNTB	4.98387	0.805903
Decreasing, Decelerating	XCL NK	IGKV1-9	4.77347	0.791994
Decreasing, Decelerating	XCL NK	ISG15	5.25118	0.822241
Minima	XCL NK	MAN1C1	5.43837	0.832856
Increasing, Accelerating	XCL NK	MVB12A	5.4642	0.772295
Decreasing, Decelerating	XCL NK	PPP1R3B	4.32446	0.758887
Decreasing, Decelerating	XCL NK	RP1-56K13.3	4.40351	0.765076
Minima	XCL NK	RP11-758H9.2	5.20241	0.819366
Decreasing, Decelerating	XCL NK	ZNF114	4.80782	0.794331
